# Supplementary material for: Knowledge of Previous Tasks: Task Similarity Influences Bias in Task Duration Predictions
Source: Front Psychol. 2018 May 24;9:760. doi: 10.3389/fpsyg.2018.00760 (PMC5976789; doi:10.3389/fpsyg.2018.00760)
Supplement: DATA SHEET S1 — Raw data from Experiment 1. [file Data_Sheet_1.xlsx]

## Sheet: Thomas & Konig (2018) paper - e
age	gender	expgroup	predicted_time_task_1	actual_time_task_1	confidence_rating_task_1	familiarity_rating_task_1	predicted_time_task_2	actual_time_task_2	confidence_rating_task_2	familiarity_rating_task_2	properror1	properror2	Properroranchor	taskcondition	anchorerroressay	anchorerrorcastle	absproperrsc1	absproperrsc2	abserrsc1essay	abserrsc2essay	abserrsc1castle	abserrsc2castle	condition	prerrsc1essay	prerrsc1castle	prerrsc2essay	prerrsc2castle	changes_essay_task_1	changes_essay_task_2	task_condition	prediction_bias_task_1	prediction_bias_task_2	castle_prediction	castle_actual_time	castle_pred_bias	castle_signed_error_score	essay_1_prediction	essay_1_actual_time	task_2_pred_essay_twice	task_2_actual_time_essay_twice	task_2_pred_castle_first	task_2_actual_time_castle_first
18	2	1	8	26.36	2	2	25	25.01	1	2	-0.699248	-0.000666223	-0.0601504	1	-0.0601504	0.68717	0.699248	0.000666223	0.699248	0.000666223	0.614639	0.0857143	1	-0.699248	0.614639	-0.000666223	-0.0857143	168	196	1	-18.36	-0.01	30	18.58	11.42	0.614639	8	26.36	25	25.01	32	35
19	2	1	17	42.42	3	1	35	30.38	2	1	-0.601874	0.142546	-0.180328	1	-0.180328	0.901141	0.601874	0.142546	0.601874	0.142546	0.145913	0.381188	1	-0.601874	0.145913	0.142546	-0.381188	188	189	1	-25.42	4.62	15	13.09	1.91	0.145913	17	42.42	35	30.38	25	40.24
30	1	1	10	51.03	3	2	110	44.18	4	3	-0.804114	1.48307	1.15475	1	1.15475	-0.176955	0.804114	1.48307	0.804114	1.48307	0.65426	0.528672	1	-0.804114	0.65426	1.48307	-0.528672	190	190	1	-41.03	65.82	20	12.09	7.91	0.65426	10	51.03	110	44.18	10	21.13
20	2	1	10	31.44	2	2	35	32.32	2	2	-0.684874	0.0758197	0.102941	1	0.102941	-0.521739	0.684874	0.0758197	0.684874	0.0758197	0.130435	0.70297	1	-0.684874	-0.130435	0.0758197	-0.70297	179	191	1	-21.44	2.68	20	23	-3	-0.130435	10	31.44	35	32.32	11	37.02
19	2	1	13	15.02	3	1	16	20.05	3	1	-0.135255	-0.20332	0.0643016	1	0.0643016	0.80072	0.135255	0.20332	0.135255	0.20332	0.512402	0.415433	1	-0.135255	0.512402	-0.20332	-0.415433	176	195	1	-2.02	-4.05	25	16.53	8.47	0.512402	13	15.02	16	20.05	25	42.46
19	1	1	8	25.28	3	1	23	19.57	2	1	-0.685864	0.152882	-0.0968586	1	-0.0968586	0.73913	0.685864	0.152882	0.685864	0.152882	0.258581	0.262673	1	-0.685864	0.258581	0.152882	-0.262673	186	187	1	-17.28	3.43	22	17.48	4.52	0.258581	8	25.28	23	19.57	24	32.33
20	2	1	40	32.56	3	1	30	18.3	2	1	0.214575	0.621622	-0.0890688	1	-0.0890688	0.487603	0.214575	0.621622	0.214575	0.621622	0.470588	0.680851	1	0.214575	0.470588	0.621622	-0.680851	178	186	1	7.44	11.7	15	10.2	4.8	0.470588	40	32.56	30	18.3	15	47
18	2	1	30	48.43	3	2	45	37.13	3	2	-0.384194	0.209136	-0.0762915	1	-0.0762915	0.0380623	0.384194	0.209136	0.384194	0.209136	0.299229	0.602298	1	-0.384194	-0.299229	0.209136	-0.602298	187	182	1	-18.43	7.87	10	14.27	-4.27	-0.299229	30	48.43	45	37.13	15	37.43
22	1	1	12.3	31.35	2	3	18	24.02	2	3	-0.604222	-0.25104	-0.430079	1	-0.430079	-0.311927	0.604222	0.25104	0.604222	0.25104	0.394786	0.668019	1	-0.604222	-0.394786	-0.25104	-0.668019	192	188	1	-19.05	-6.02	13	21.48	-8.48	-0.394786	12.3	31.35	18	24.02	15	45.11
19	2	1	15	31.51	3	2	30	26.21	2	2	-0.529042	0.13852	-0.0580848	1	-0.0580848	0.284185	0.529042	0.13852	0.529042	0.13852	0.197183	0.470588	1	-0.529042	0.197183	0.13852	-0.470588	182	192	1	-16.51	3.79	17	14.2	2.8	0.197183	15	31.51	30	26.21	18	34
26	1	1	8	36.04	3	1	41	30.27	3	1	-0.778189	0.34647	0.136784	1	0.136784	0.785714	0.778189	0.34647	0.778189	0.34647	0.166181	0.111111	1	-0.778189	0.166181	0.34647	0.111111	158	190	1	-28.04	10.73	40	34.3	5.7	0.166181	8	36.04	41	30.27	50	45
20	2	1	20	36.44	3	3	30	37.39	2	3	-0.455535	-0.203187	-0.183303	1	-0.183303	-0.341383	0.455535	0.203187	0.455535	0.203187	0.578947	0.636364	1	-0.455535	-0.578947	-0.203187	-0.636364	177	188	1	-16.44	-7.39	12	28.5	-16.5	-0.578947	20	36.44	30	37.39	20	55
20	2	1	26	21.26	3	2	20	24.26	2	2	0.213064	-0.181446	-0.066874	1	-0.066874	-0.385666	0.213064	0.181446	0.213064	0.181446	0.171843	0.369527	1	0.213064	-0.171843	-0.181446	-0.369527	191	181	1	4.74	-4.26	16	19.32	-3.32	-0.171843	26	21.26	20	24.26	12	19.02
20	2	1	13	44.02	4	3	40	34.02	3	3	-0.704769	0.175318	-0.0915973	1	-0.0915973	-0.812416	0.704769	0.175318	0.704769	0.175318	0.327776	0.857531	1	-0.704769	-0.327776	0.175318	-0.857531	169	196	1	-31.02	5.98	25	37.19	-12.19	-0.327776	13	44.02	40	34.02	7	49.08
19	1	1	5	44.12	4	2	40	46.25	1	1	-0.886878	-0.138241	-0.0950226	1	-0.0950226	-0.237611	0.886878	0.138241	0.886878	0.138241	0.23348	0.78678	1	-0.886878	0.23348	-0.138241	-0.78678	187	184	1	-39.12	-6.25	28	22.7	5.3	0.23348	5	44.12	40	46.25	10	46.54
19	2	1	12	45.55	2	2	35	36.23	2	2	-0.738657	-0.0380211	-0.23775	1	-0.23775	3.11664	0.738657	0.0380211	0.738657	0.0380211	0.399907	0.37931	1	-0.738657	0.399907	-0.0380211	0.37931	190	193	1	-33.55	-1.23	30	21.43	8.57	0.399907	12	45.55	35	36.23	40	29
19	2	1	10	22.28	3	2	20	29.12	2	2	-0.554896	-0.315068	-0.109792	1	-0.109792	-0.344978	0.554896	0.315068	0.554896	0.315068	0.14248	0.7	1	-0.554896	-0.14248	-0.315068	-0.7	180	194	1	-12.28	-9.12	13	15.16	-2.16	-0.14248	10	22.28	20	29.12	10	33.2
20	2	1	30	36.52	3	1	30	36.02	2	2	-0.186257	-0.167438	-0.186257	1	-0.186257	1.4	0.186257	0.167438	0.186257	0.167438	0.5	0.349593	1	-0.186257	0.5	-0.167438	-0.349593	188	183	1	-6.52	-6.02	15	10	5	0.5	30	36.52	30	36.02	24	36.54
19	2	1	20	28	4	1	25	28.33	2	1	-0.285714	-0.124343	-0.107143	1	-0.107143	-0.342105	0.285714	0.124343	0.285714	0.124343	0.653439	0.78022	1	-0.285714	0.653439	-0.124343	-0.78022	186	191	1	-8	-3.33	25	15.12	9.88	0.653439	20	28	25	28.33	10	45.3
21	1	1	5	25.42	3	1	20	23.07	1	1	-0.805447	-0.134823	-0.22179	1	-0.22179	1.50497	0.805447	0.134823	0.805447	0.134823	0.471791	0.359105	1	-0.805447	0.471791	-0.134823	-0.359105	183	184	1	-20.42	-3.07	18	12.23	5.77	0.471791	5	25.42	20	23.07	21	32.46
21	2	3	30	18.58	1	4	32	35	3	3	0.614639	-0.0857143	0.68717	3	#NULL!	#NULL!	0.614639	0.0857143	#NULL!	#NULL!	#NULL!	#NULL!	3	#NULL!	#NULL!	#NULL!	#NULL!	#NULL!	195	3	11.42	-3	#NULL!	#NULL!	#NULL!	#NULL!	#NULL!	#NULL!	#NULL!	#NULL!	#NULL!	#NULL!
29	2	3	15	13.09	3	1	25	40.24	3	2	0.145913	-0.381188	0.901141	3	#NULL!	#NULL!	0.145913	0.381188	#NULL!	#NULL!	#NULL!	#NULL!	3	#NULL!	#NULL!	#NULL!	#NULL!	#NULL!	191	3	1.91	-15.24	#NULL!	#NULL!	#NULL!	#NULL!	#NULL!	#NULL!	#NULL!	#NULL!	#NULL!	#NULL!
20	1	3	20	12.09	2	3	10	21.13	2	1	0.65426	-0.528672	-0.176955	3	#NULL!	#NULL!	0.65426	0.528672	#NULL!	#NULL!	#NULL!	#NULL!	3	#NULL!	#NULL!	#NULL!	#NULL!	#NULL!	194	3	7.91	-11.13	#NULL!	#NULL!	#NULL!	#NULL!	#NULL!	#NULL!	#NULL!	#NULL!	#NULL!	#NULL!
18	2	3	20	23	2	3	11	37.02	3	2	-0.130435	-0.70297	-0.521739	3	#NULL!	#NULL!	0.130435	0.70297	#NULL!	#NULL!	#NULL!	#NULL!	3	#NULL!	#NULL!	#NULL!	#NULL!	#NULL!	190	3	-3	-26.02	#NULL!	#NULL!	#NULL!	#NULL!	#NULL!	#NULL!	#NULL!	#NULL!	#NULL!	#NULL!
20	2	3	25	16.53	3	4	25	42.46	2	1	0.512402	-0.415433	0.80072	3	#NULL!	#NULL!	0.512402	0.415433	#NULL!	#NULL!	#NULL!	#NULL!	3	#NULL!	#NULL!	#NULL!	#NULL!	#NULL!	188	3	8.47	-17.46	#NULL!	#NULL!	#NULL!	#NULL!	#NULL!	#NULL!	#NULL!	#NULL!	#NULL!	#NULL!
25	2	3	22	17.48	3	4	24	32.33	3	3	0.258581	-0.262673	0.73913	3	#NULL!	#NULL!	0.258581	0.262673	#NULL!	#NULL!	#NULL!	#NULL!	3	#NULL!	#NULL!	#NULL!	#NULL!	#NULL!	191	3	4.52	-8.33	#NULL!	#NULL!	#NULL!	#NULL!	#NULL!	#NULL!	#NULL!	#NULL!	#NULL!	#NULL!
19	1	3	15	10.2	4	4	15	47	2	2	0.470588	-0.680851	0.487603	3	#NULL!	#NULL!	0.470588	0.680851	#NULL!	#NULL!	#NULL!	#NULL!	3	#NULL!	#NULL!	#NULL!	#NULL!	#NULL!	185	3	4.8	-32	#NULL!	#NULL!	#NULL!	#NULL!	#NULL!	#NULL!	#NULL!	#NULL!	#NULL!	#NULL!
19	2	3	10	14.27	3	3	15	37.43	2	1	-0.299229	-0.602298	0.0380623	3	#NULL!	#NULL!	0.299229	0.602298	#NULL!	#NULL!	#NULL!	#NULL!	3	#NULL!	#NULL!	#NULL!	#NULL!	#NULL!	182	3	-4.27	-22.43	#NULL!	#NULL!	#NULL!	#NULL!	#NULL!	#NULL!	#NULL!	#NULL!	#NULL!	#NULL!
33	2	3	13	21.48	3	3	15	45.11	2	2	-0.394786	-0.668019	-0.311927	3	#NULL!	#NULL!	0.394786	0.668019	#NULL!	#NULL!	#NULL!	#NULL!	3	#NULL!	#NULL!	#NULL!	#NULL!	#NULL!	188	3	-8.48	-30.11	#NULL!	#NULL!	#NULL!	#NULL!	#NULL!	#NULL!	#NULL!	#NULL!	#NULL!	#NULL!
18	2	3	17	14.2	2	4	18	34	2	2	0.197183	-0.470588	0.284185	3	#NULL!	#NULL!	0.197183	0.470588	#NULL!	#NULL!	#NULL!	#NULL!	3	#NULL!	#NULL!	#NULL!	#NULL!	#NULL!	191	3	2.8	-16	#NULL!	#NULL!	#NULL!	#NULL!	#NULL!	#NULL!	#NULL!	#NULL!	#NULL!	#NULL!
23	2	3	40	34.3	4	4	50	45	3	3	0.166181	0.111111	0.785714	3	#NULL!	#NULL!	0.166181	0.111111	#NULL!	#NULL!	#NULL!	#NULL!	3	#NULL!	#NULL!	#NULL!	#NULL!	#NULL!	185	3	5.7	5	#NULL!	#NULL!	#NULL!	#NULL!	#NULL!	#NULL!	#NULL!	#NULL!	#NULL!	#NULL!
21	1	3	12	28.5	2	4	20	55	2	1	-0.578947	-0.636364	-0.341383	3	#NULL!	#NULL!	0.578947	0.636364	#NULL!	#NULL!	#NULL!	#NULL!	3	#NULL!	#NULL!	#NULL!	#NULL!	#NULL!	177	3	-16.5	-35	#NULL!	#NULL!	#NULL!	#NULL!	#NULL!	#NULL!	#NULL!	#NULL!	#NULL!	#NULL!
18	2	3	16	19.32	3	4	12	19.02	2	3	-0.171843	-0.369527	-0.385666	3	#NULL!	#NULL!	0.171843	0.369527	#NULL!	#NULL!	#NULL!	#NULL!	3	#NULL!	#NULL!	#NULL!	#NULL!	#NULL!	185	3	-3.32	-7.02	#NULL!	#NULL!	#NULL!	#NULL!	#NULL!	#NULL!	#NULL!	#NULL!	#NULL!	#NULL!
21	2	3	25	37.19	3	4	7	49.08	2	1	-0.327776	-0.857531	-0.812416	3	#NULL!	#NULL!	0.327776	0.857531	#NULL!	#NULL!	#NULL!	#NULL!	3	#NULL!	#NULL!	#NULL!	#NULL!	#NULL!	190	3	-12.19	-42.08	#NULL!	#NULL!	#NULL!	#NULL!	#NULL!	#NULL!	#NULL!	#NULL!	#NULL!	#NULL!
19	1	3	28	22.7	3	4	10	46.54	2	3	0.23348	-0.78678	-0.237611	3	#NULL!	#NULL!	0.23348	0.78678	#NULL!	#NULL!	#NULL!	#NULL!	3	#NULL!	#NULL!	#NULL!	#NULL!	#NULL!	185	3	5.3	-36.54	#NULL!	#NULL!	#NULL!	#NULL!	#NULL!	#NULL!	#NULL!	#NULL!	#NULL!	#NULL!
21	2	3	30	21.43	3	4	40	29	2	2	0.399907	0.37931	3.11664	3	#NULL!	#NULL!	0.399907	0.37931	#NULL!	#NULL!	#NULL!	#NULL!	3	#NULL!	#NULL!	#NULL!	#NULL!	#NULL!	190	3	8.57	11	#NULL!	#NULL!	#NULL!	#NULL!	#NULL!	#NULL!	#NULL!	#NULL!	#NULL!	#NULL!
26	2	3	13	15.16	4	4	10	33.2	3	2	-0.14248	-0.7	-0.344978	3	#NULL!	#NULL!	0.14248	0.7	#NULL!	#NULL!	#NULL!	#NULL!	3	#NULL!	#NULL!	#NULL!	#NULL!	#NULL!	180	3	-2.16	-23.2	#NULL!	#NULL!	#NULL!	#NULL!	#NULL!	#NULL!	#NULL!	#NULL!	#NULL!	#NULL!
20	1	3	15	10	2	3	24	36.54	3	2	0.5	-0.349593	1.4	3	#NULL!	#NULL!	0.5	0.349593	#NULL!	#NULL!	#NULL!	#NULL!	3	#NULL!	#NULL!	#NULL!	#NULL!	#NULL!	185	3	5	-12.54	#NULL!	#NULL!	#NULL!	#NULL!	#NULL!	#NULL!	#NULL!	#NULL!	#NULL!	#NULL!
19	2	3	25	15.12	2	4	10	45.3	2	1	0.653439	-0.78022	-0.342105	3	#NULL!	#NULL!	0.653439	0.78022	#NULL!	#NULL!	#NULL!	#NULL!	3	#NULL!	#NULL!	#NULL!	#NULL!	#NULL!	178	3	9.88	-35.3	#NULL!	#NULL!	#NULL!	#NULL!	#NULL!	#NULL!	#NULL!	#NULL!	#NULL!	#NULL!
19	1	3	18	12.23	3	3	21	32.46	3	2	0.471791	-0.359105	1.50497	3	#NULL!	#NULL!	0.471791	0.359105	#NULL!	#NULL!	#NULL!	#NULL!	3	#NULL!	#NULL!	#NULL!	#NULL!	#NULL!	186	3	5.77	-11.46	#NULL!	#NULL!	#NULL!	#NULL!	#NULL!	#NULL!	#NULL!	#NULL!	#NULL!	#NULL!
