# Supplementary material for: Knowledge of Previous Tasks: Task Similarity Influences Bias in Task Duration Predictions
Source: Front Psychol. 2018 May 24;9:760. doi: 10.3389/fpsyg.2018.00760 (PMC5976789; doi:10.3389/fpsyg.2018.00760)
Supplement: DATA SHEET S3 — Raw data from Experiment 3. [file Data_Sheet_3.xlsx]

## Sheet: Thomas & Konig (2018) paper - e
Participant	Age	Gender	Task_Order	Feedback	Condition	TimePrediction1	ActualTime1	PredictionBias1	pred_bias_1_castle	pred_bias_1_essay	error_score_task_1	error_score_task__1_castle	error_score_task_1_essay	task1familiarityratinggroup	Familiarity_Rating_First_Task	Familiarity_Rating_Essay	TimePredict2	ActualTime2	PredictionBias2	pred_bias_2_castle_first	pred_bias_2_essay_first	error_score_task_2	error_score_task_2_castle_first	error_score_task_2_essay_first	computerDocument	ComputerGeneral	pred_2_reasons	pred_2_reasons_essay_first	pred_2_reasons_castle_first	pred_2_reasons_CENF	pred_2_reasons_CEF	pred_2_reasons_EENF	pred_2_reasons_EEF	predicted_time_task_2_feedback_conditions	actual_time_task_1_feedback_conditions	task_1_essay_changes	task_2_essay_changes	task_group	pred2castlefirst	pred2essayfirst	actual2castlefirst	actual2essayfirst	time1CF	time1CNF	time1EF	time1ENF	pred2CF	pred2CNF	pred2EF
1	18	2	2	2	2	30	16	14	14	-12	0.875	0.875	-0.375	2	2	4	30	49	-19	-19	-1	-0.387755	-0.387755	-0.0384615	6	7	1	2	1	1	2	2	2	30	26	127	125	2	30	25	49	26	26	16	18	32	30	30	12
2	18	1	2	2	2	30	22	8	8	-20	0.363636	0.363636	-0.571429	2	2	5	20	26	-6	-6	-2	-0.230769	-0.230769	-0.0740741	6	4	1	2	1	1	2	2	2	23	14	125	128	2	20	25	26	27	14	22	21	35	23	20	20
3	20	1	2	2	2	35	18	17	17	-7	0.944444	0.944444	-0.259259	2	3	2	20	31	-11	-11	2	-0.354839	-0.354839	0.111111	6	6	1	2	1	1	3	2	2	60	33	120	125	2	20	20	31	18	33	18	22	27	60	20	20
4	18	1	2	2	2	15	25	-10	-10	-14	-0.4	-0.4	-0.411765	2	2	3	30	31	-1	-1	-9	-0.0322581	-0.0322581	-0.375	5	6	1	2	1	1	1	2	2	18	19	120	133	2	30	15	31	24	19	25	42	34	18	30	35
5	20	1	2	2	2	25	27	-2	-2	-18	-0.0740741	-0.0740741	-0.545455	2	6	3	35	37	-2	-2	11	-0.0540541	-0.0540541	0.37931	5	6	1	1	1	1	1	1	1	15	42	116	135	2	35	40	37	29	42	27	29	33	15	35	30
6	18	1	2	2	2	35	29	6	6	-4	0.206897	0.206897	-0.166667	2	4	4	25	36	-11	-11	9	-0.305556	-0.305556	0.428571	6	6	1	2	1	1	3	2	2	25	19	130	130	2	25	30	36	21	19	29	24	24	25	25	20
7	19	1	2	2	2	15	23	-8	-8	-19	-0.347826	-0.347826	-0.487179	2	6	2	20	25	-5	-5	0	-0.2	-0.2	0	6	5	3	1	3	3	2	1	2	30	31	119	121	2	20	30	25	30	31	23	11	39	30	20	10
8	20	2	2	2	2	18	38	-20	-20	-5	-0.526316	-0.526316	-0.2	2	3	6	20	29	-9	-9	3	-0.310345	-0.310345	0.176471	3	4	1	2	1	1	1	2	2	45	43	135	134	2	20	20	29	17	43	38	45	25	45	20	35
9	20	1	2	2	2	30	26	4	4	-20	0.153846	0.153846	-0.571429	2	4	6	25	44	-19	-19	5	-0.431818	-0.431818	0.2	3	6	3	2	3	3	1	2	2	12	28	128	133	2	25	30	44	25	28	26	16	35	12	25	15
10	19	1	2	2	2	15	21	-6	-6	-13	-0.285714	-0.285714	-0.393939	2	5	3	20	31	-11	-11	0	-0.354839	-0.354839	0	5	5	1	2	1	1	1	2	2	21	20	120	126	2	20	35	31	35	20	21	24	33	21	20	20
11	20	1	2	2	2	40	28	12	12	-13	0.428571	0.428571	-0.565217	2	6	3	30	31	-1	-1	-2	-0.0322581	-0.0322581	-0.117647	5	5	1	2	1	1	3	2	2	25	24	130	124	2	30	15	31	17	24	28	15	23	25	30	15
12	21	2	2	2	2	23	15	8	8	-4	0.533333	0.533333	-0.0816327	2	2	3	20	26	-6	-6	17	-0.230769	-0.230769	0.607143	5	6	1	2	1	1	3	2	1	30	18	120	130	2	20	45	26	28	18	15	44	49	30	20	25
13	21	1	2	2	2	10	38	-28	-28	3	-0.736842	-0.736842	0.111111	2	6	4	20	36	-16	-16	-2	-0.444444	-0.444444	-0.0909091	5	6	1	2	1	1	1	2	2	20	35	122	132	2	20	20	36	22	35	38	28	27	20	20	25
14	19	1	2	2	2	20	31	-11	-11	-15	-0.354839	-0.354839	-0.428571	2	5	4	25	33	-8	-8	-8	-0.242424	-0.242424	-0.210526	4	4	1	2	1	1	1	2	2	25	24	125	138	2	25	30	33	38	24	31	20	35	25	25	16
15	23	2	2	2	2	8	19	-11	-11	-15	-0.578947	-0.578947	-0.5	2	3	2	12	30	-18	-18	-4	-0.6	-0.6	-0.166667	5	7	2	2	2	2	1	2	2	20	28	122	132	2	12	20	30	24	28	19	21	30	20	12	25
16	19	1	2	2	2	20	33	-13	-13	-7	-0.393939	-0.393939	-0.318182	2	6	1	15	25	-10	-10	-6	-0.4	-0.4	-0.375	6	6	1	2	1	1	1	2	2	25	19	120	127	2	15	10	25	16	19	33	27	22	25	15	25
17	18	2	2	2	2	15	57	-42	-42	-8	-0.736842	-0.736842	-0.210526	2	5	5	25	34	-9	-9	3	-0.264706	-0.264706	0.111111	5	5	1	2	1	1	1	2	2	25	24	128	125	2	25	30	34	27	24	57	31	38	25	25	25
18	19	1	2	2	2	10	16	-6	-6	3	-0.375	-0.375	0.136364	2	6	5	30	27	3	3	3	0.111111	0.111111	0.1875	5	6	1	1	1	1	1	1	2	25	32	130	104	2	30	25	27	16	32	16	28	22	25	30	25
19	22	1	2	2	2	20	18	2	2	-4	0.111111	0.111111	-0.137931	2	3	4	15	24	-9	-9	3	-0.375	-0.375	0.136364	4	3	1	1	1	1	2	1	2	15	17	122	130	2	15	25	24	22	17	18	24	29	15	15	20
20	30	2	2	2	2	10	16	-6	-6	-18	-0.375	-0.375	-0.642857	2	2	6	25	38	-13	-13	-10	-0.342105	-0.342105	-0.5	6	6	1	2	1	1	1	2	2	20	41	121	130	2	25	10	38	20	41	16	32	28	20	25	25
21	21	2	2	1	1	15	26	-11	-11	-3	-0.423077	-0.423077	-0.166667	2	3	5	30	33	-3	-3	2	-0.0909091	-0.0909091	0.2	6	5	2	2	2	#NULL!	#NULL!	#NULL!	#NULL!	12	18	120	133	2	30	12	33	10	#NULL!	#NULL!	#NULL!	#NULL!	#NULL!	#NULL!	#NULL!
22	22	2	2	1	1	4	14	-10	-10	-6	-0.714286	-0.714286	-0.285714	2	1	6	23	25	-2	-2	-2	-0.08	-0.08	-0.0909091	5	5	2	2	2	#NULL!	#NULL!	#NULL!	#NULL!	20	21	125	131	2	23	20	25	22	#NULL!	#NULL!	#NULL!	#NULL!	#NULL!	#NULL!	#NULL!
23	26	2	2	1	1	40	33	7	7	-7	0.212121	0.212121	-0.318182	2	2	4	60	55	5	5	3	0.0909091	0.0909091	0.176471	6	6	3	2	3	#NULL!	#NULL!	#NULL!	#NULL!	20	22	122	129	2	60	20	55	17	#NULL!	#NULL!	#NULL!	#NULL!	#NULL!	#NULL!	#NULL!
24	24	1	2	1	1	10	19	-9	-9	-22	-0.473684	-0.473684	-0.52381	2	3	1	18	28	-10	-10	-3	-0.357143	-0.357143	-0.0789474	6	6	1	2	1	#NULL!	#NULL!	#NULL!	#NULL!	35	42	130	132	2	18	35	28	38	#NULL!	#NULL!	#NULL!	#NULL!	#NULL!	#NULL!	#NULL!
25	25	1	2	1	1	20	42	-22	-22	11	-0.52381	-0.52381	0.37931	2	5	2	15	26	-11	-11	3	-0.423077	-0.423077	0.111111	6	6	1	1	1	#NULL!	#NULL!	#NULL!	#NULL!	30	29	122	134	2	15	30	26	27	#NULL!	#NULL!	#NULL!	#NULL!	#NULL!	#NULL!	#NULL!
26	25	1	2	1	1	5	19	-14	-14	-14	-0.736842	-0.736842	-0.583333	2	6	5	25	43	-18	-18	1	-0.418605	-0.418605	0.0526316	5	4	3	2	3	#NULL!	#NULL!	#NULL!	#NULL!	20	24	129	134	2	25	20	43	19	#NULL!	#NULL!	#NULL!	#NULL!	#NULL!	#NULL!	#NULL!
27	24	1	2	1	1	40	31	9	9	4	0.290323	0.290323	0.363636	2	1	5	30	33	-3	-3	-11	-0.0909091	-0.0909091	-0.52381	5	4	2	2	2	#NULL!	#NULL!	#NULL!	#NULL!	10	11	125	111	2	30	10	33	21	#NULL!	#NULL!	#NULL!	#NULL!	#NULL!	#NULL!	#NULL!
28	25	1	2	1	1	30	43	-13	-13	-10	-0.302326	-0.302326	-0.222222	2	3	5	45	47	-2	-2	4	-0.0425532	-0.0425532	0.129032	5	4	1	2	1	#NULL!	#NULL!	#NULL!	#NULL!	35	45	125	138	2	45	35	47	31	#NULL!	#NULL!	#NULL!	#NULL!	#NULL!	#NULL!	#NULL!
29	19	1	2	1	1	10	28	-18	-18	-6	-0.642857	-0.642857	-0.375	2	3	3	12	35	-23	-23	0	-0.657143	-0.657143	0	4	5	1	2	1	#NULL!	#NULL!	#NULL!	#NULL!	15	16	130	132	2	12	15	35	15	#NULL!	#NULL!	#NULL!	#NULL!	#NULL!	#NULL!	#NULL!
30	19	2	2	1	1	20	20	0	0	-4	0	0	-0.166667	2	4	4	21	19	2	2	1	0.105263	0.105263	0.0526316	4	5	1	2	1	#NULL!	#NULL!	#NULL!	#NULL!	20	24	118	128	2	21	20	19	19	#NULL!	#NULL!	#NULL!	#NULL!	#NULL!	#NULL!	#NULL!
31	20	1	2	1	1	30	24	6	6	-5	0.25	0.25	-0.333333	2	2	6	25	23	2	2	2	0.0869565	0.0869565	0.153846	6	6	3	2	3	#NULL!	#NULL!	#NULL!	#NULL!	15	15	128	127	2	25	15	23	13	#NULL!	#NULL!	#NULL!	#NULL!	#NULL!	#NULL!	#NULL!
32	19	1	2	1	1	30	18	12	12	-24	0.666667	0.666667	-0.545455	2	1	1	30	27	3	3	6	0.111111	0.111111	0.315789	6	5	3	1	3	#NULL!	#NULL!	#NULL!	#NULL!	25	44	129	128	2	30	25	27	19	#NULL!	#NULL!	#NULL!	#NULL!	#NULL!	#NULL!	#NULL!
33	19	1	2	1	1	20	35	-15	-15	-13	-0.428571	-0.428571	-0.464286	2	6	4	20	27	-7	-7	1	-0.259259	-0.259259	0.0416667	5	5	1	2	1	#NULL!	#NULL!	#NULL!	#NULL!	25	28	121	129	2	20	25	27	24	#NULL!	#NULL!	#NULL!	#NULL!	#NULL!	#NULL!	#NULL!
34	19	1	2	1	1	18	24	-6	-6	0	-0.25	-0.25	0	2	6	5	25	31	-6	-6	2	-0.193548	-0.193548	0.142857	5	6	1	2	1	#NULL!	#NULL!	#NULL!	#NULL!	16	20	125	122	2	25	16	31	14	#NULL!	#NULL!	#NULL!	#NULL!	#NULL!	#NULL!	#NULL!
35	24	1	2	1	1	15	28	-13	-13	-11	-0.464286	-0.464286	-0.52381	2	5	4	20	22	-2	-2	2	-0.0909091	-0.0909091	0.0869565	5	6	1	2	1	#NULL!	#NULL!	#NULL!	#NULL!	25	21	125	132	2	20	25	22	23	#NULL!	#NULL!	#NULL!	#NULL!	#NULL!	#NULL!	#NULL!
36	20	1	2	1	1	20	19	1	1	-7	0.0526316	0.0526316	-0.259259	2	6	5	25	34	-9	-9	1	-0.264706	-0.264706	0.0416667	5	5	1	2	1	#NULL!	#NULL!	#NULL!	#NULL!	25	27	122	130	2	25	25	34	24	#NULL!	#NULL!	#NULL!	#NULL!	#NULL!	#NULL!	#NULL!
37	35	1	2	1	1	25	24	1	1	-16	0.0416667	0.0416667	-0.516129	2	4	2	25	37	-12	-12	4	-0.324324	-0.324324	0.190476	5	6	1	2	1	#NULL!	#NULL!	#NULL!	#NULL!	25	31	122	123	2	25	25	37	21	#NULL!	#NULL!	#NULL!	#NULL!	#NULL!	#NULL!	#NULL!
38	19	1	2	1	1	20	32	-12	-12	-8	-0.375	-0.375	-0.285714	2	4	4	25	25	0	0	0	0	0	0	5	6	1	2	1	#NULL!	#NULL!	#NULL!	#NULL!	25	28	130	132	2	25	25	25	25	#NULL!	#NULL!	#NULL!	#NULL!	#NULL!	#NULL!	#NULL!
39	20	1	2	1	1	10	17	-7	-7	-4	-0.411765	-0.411765	-0.166667	2	3	6	15	16	-1	-1	-2	-0.0625	-0.0625	-0.0909091	5	5	2	2	2	#NULL!	#NULL!	#NULL!	#NULL!	20	24	123	133	2	15	20	16	22	#NULL!	#NULL!	#NULL!	#NULL!	#NULL!	#NULL!	#NULL!
40	24	2	2	1	1	20	41	-21	-21	-7	-0.512195	-0.512195	-0.21875	2	3	5	20	26	-6	-6	4	-0.230769	-0.230769	0.190476	5	4	1	2	1	#NULL!	#NULL!	#NULL!	#NULL!	25	32	125	127	2	20	25	26	21	#NULL!	#NULL!	#NULL!	#NULL!	#NULL!	#NULL!	#NULL!
41	21	1	1	2	4	20	32	-12	#NULL!	#NULL!	-0.375	#NULL!	#NULL!	1	2	2	25	26	-1	#NULL!	#NULL!	-0.0384615	#NULL!	#NULL!	5	4	2	#NULL!	#NULL!	#NULL!	#NULL!	#NULL!	#NULL!	#NULL!	#NULL!	#NULL!	129	1	#NULL!	#NULL!	#NULL!	#NULL!	#NULL!	#NULL!	#NULL!	#NULL!	#NULL!	#NULL!	#NULL!
42	20	1	1	2	4	15	35	-20	#NULL!	#NULL!	-0.571429	#NULL!	#NULL!	1	2	2	25	27	-2	#NULL!	#NULL!	-0.0740741	#NULL!	#NULL!	2	3	2	#NULL!	#NULL!	#NULL!	#NULL!	#NULL!	#NULL!	#NULL!	#NULL!	#NULL!	130	1	#NULL!	#NULL!	#NULL!	#NULL!	#NULL!	#NULL!	#NULL!	#NULL!	#NULL!	#NULL!	#NULL!
43	18	2	1	2	4	20	27	-7	#NULL!	#NULL!	-0.259259	#NULL!	#NULL!	1	3	3	20	18	2	#NULL!	#NULL!	0.111111	#NULL!	#NULL!	3	3	2	#NULL!	#NULL!	#NULL!	#NULL!	#NULL!	#NULL!	#NULL!	#NULL!	#NULL!	118	1	#NULL!	#NULL!	#NULL!	#NULL!	#NULL!	#NULL!	#NULL!	#NULL!	#NULL!	#NULL!	#NULL!
44	18	2	1	2	4	20	34	-14	#NULL!	#NULL!	-0.411765	#NULL!	#NULL!	1	1	1	15	24	-9	#NULL!	#NULL!	-0.375	#NULL!	#NULL!	3	2	2	#NULL!	#NULL!	#NULL!	#NULL!	#NULL!	#NULL!	#NULL!	#NULL!	#NULL!	128	1	#NULL!	#NULL!	#NULL!	#NULL!	#NULL!	#NULL!	#NULL!	#NULL!	#NULL!	#NULL!	#NULL!
45	21	2	1	2	4	15	33	-18	#NULL!	#NULL!	-0.545455	#NULL!	#NULL!	1	3	3	40	29	11	#NULL!	#NULL!	0.37931	#NULL!	#NULL!	2	3	1	#NULL!	#NULL!	#NULL!	#NULL!	#NULL!	#NULL!	#NULL!	#NULL!	#NULL!	120	1	#NULL!	#NULL!	#NULL!	#NULL!	#NULL!	#NULL!	#NULL!	#NULL!	#NULL!	#NULL!	#NULL!
46	21	2	1	2	4	20	24	-4	#NULL!	#NULL!	-0.166667	#NULL!	#NULL!	1	3	3	30	21	9	#NULL!	#NULL!	0.428571	#NULL!	#NULL!	3	3	2	#NULL!	#NULL!	#NULL!	#NULL!	#NULL!	#NULL!	#NULL!	#NULL!	#NULL!	134	1	#NULL!	#NULL!	#NULL!	#NULL!	#NULL!	#NULL!	#NULL!	#NULL!	#NULL!	#NULL!	#NULL!
47	20	2	1	2	4	20	39	-19	#NULL!	#NULL!	-0.487179	#NULL!	#NULL!	1	3	3	30	30	0	#NULL!	#NULL!	0	#NULL!	#NULL!	4	3	1	#NULL!	#NULL!	#NULL!	#NULL!	#NULL!	#NULL!	#NULL!	#NULL!	#NULL!	121	1	#NULL!	#NULL!	#NULL!	#NULL!	#NULL!	#NULL!	#NULL!	#NULL!	#NULL!	#NULL!	#NULL!
48	20	1	1	2	4	20	25	-5	#NULL!	#NULL!	-0.2	#NULL!	#NULL!	1	1	1	20	17	3	#NULL!	#NULL!	0.176471	#NULL!	#NULL!	6	6	2	#NULL!	#NULL!	#NULL!	#NULL!	#NULL!	#NULL!	#NULL!	#NULL!	#NULL!	133	1	#NULL!	#NULL!	#NULL!	#NULL!	#NULL!	#NULL!	#NULL!	#NULL!	#NULL!	#NULL!	#NULL!
49	20	1	1	2	4	15	35	-20	#NULL!	#NULL!	-0.571429	#NULL!	#NULL!	1	5	5	30	25	5	#NULL!	#NULL!	0.2	#NULL!	#NULL!	4	5	2	#NULL!	#NULL!	#NULL!	#NULL!	#NULL!	#NULL!	#NULL!	#NULL!	#NULL!	123	1	#NULL!	#NULL!	#NULL!	#NULL!	#NULL!	#NULL!	#NULL!	#NULL!	#NULL!	#NULL!	#NULL!
50	19	1	1	2	4	20	33	-13	#NULL!	#NULL!	-0.393939	#NULL!	#NULL!	1	3	3	35	35	0	#NULL!	#NULL!	0	#NULL!	#NULL!	5	5	2	#NULL!	#NULL!	#NULL!	#NULL!	#NULL!	#NULL!	#NULL!	#NULL!	#NULL!	125	1	#NULL!	#NULL!	#NULL!	#NULL!	#NULL!	#NULL!	#NULL!	#NULL!	#NULL!	#NULL!	#NULL!
51	20	1	1	2	4	10	23	-13	#NULL!	#NULL!	-0.565217	#NULL!	#NULL!	1	5	5	15	17	-2	#NULL!	#NULL!	-0.117647	#NULL!	#NULL!	5	2	2	#NULL!	#NULL!	#NULL!	#NULL!	#NULL!	#NULL!	#NULL!	#NULL!	#NULL!	129	1	#NULL!	#NULL!	#NULL!	#NULL!	#NULL!	#NULL!	#NULL!	#NULL!	#NULL!	#NULL!	#NULL!
52	18	1	1	2	4	45	49	-4	#NULL!	#NULL!	-0.0816327	#NULL!	#NULL!	1	3	3	45	28	17	#NULL!	#NULL!	0.607143	#NULL!	#NULL!	2	2	2	#NULL!	#NULL!	#NULL!	#NULL!	#NULL!	#NULL!	#NULL!	#NULL!	#NULL!	124	1	#NULL!	#NULL!	#NULL!	#NULL!	#NULL!	#NULL!	#NULL!	#NULL!	#NULL!	#NULL!	#NULL!
53	21	1	1	2	4	30	27	3	#NULL!	#NULL!	0.111111	#NULL!	#NULL!	1	2	2	20	22	-2	#NULL!	#NULL!	-0.0909091	#NULL!	#NULL!	5	5	2	#NULL!	#NULL!	#NULL!	#NULL!	#NULL!	#NULL!	#NULL!	#NULL!	#NULL!	130	1	#NULL!	#NULL!	#NULL!	#NULL!	#NULL!	#NULL!	#NULL!	#NULL!	#NULL!	#NULL!	#NULL!
54	19	2	1	2	4	20	35	-15	#NULL!	#NULL!	-0.428571	#NULL!	#NULL!	1	3	3	30	38	-8	#NULL!	#NULL!	-0.210526	#NULL!	#NULL!	4	5	2	#NULL!	#NULL!	#NULL!	#NULL!	#NULL!	#NULL!	#NULL!	#NULL!	#NULL!	121	1	#NULL!	#NULL!	#NULL!	#NULL!	#NULL!	#NULL!	#NULL!	#NULL!	#NULL!	#NULL!	#NULL!
55	18	1	1	2	4	15	30	-15	#NULL!	#NULL!	-0.5	#NULL!	#NULL!	1	2	2	20	24	-4	#NULL!	#NULL!	-0.166667	#NULL!	#NULL!	6	6	2	#NULL!	#NULL!	#NULL!	#NULL!	#NULL!	#NULL!	#NULL!	#NULL!	#NULL!	123	1	#NULL!	#NULL!	#NULL!	#NULL!	#NULL!	#NULL!	#NULL!	#NULL!	#NULL!	#NULL!	#NULL!
56	18	1	1	2	4	15	22	-7	#NULL!	#NULL!	-0.318182	#NULL!	#NULL!	1	3	3	10	16	-6	#NULL!	#NULL!	-0.375	#NULL!	#NULL!	5	6	2	#NULL!	#NULL!	#NULL!	#NULL!	#NULL!	#NULL!	#NULL!	#NULL!	#NULL!	127	1	#NULL!	#NULL!	#NULL!	#NULL!	#NULL!	#NULL!	#NULL!	#NULL!	#NULL!	#NULL!	#NULL!
57	20	1	1	2	4	30	38	-8	#NULL!	#NULL!	-0.210526	#NULL!	#NULL!	1	3	3	30	27	3	#NULL!	#NULL!	0.111111	#NULL!	#NULL!	6	5	2	#NULL!	#NULL!	#NULL!	#NULL!	#NULL!	#NULL!	#NULL!	#NULL!	#NULL!	129	1	#NULL!	#NULL!	#NULL!	#NULL!	#NULL!	#NULL!	#NULL!	#NULL!	#NULL!	#NULL!	#NULL!
58	20	1	1	2	4	25	22	3	#NULL!	#NULL!	0.136364	#NULL!	#NULL!	1	3	3	25	16	3	#NULL!	#NULL!	0.1875	#NULL!	#NULL!	6	6	1	#NULL!	#NULL!	#NULL!	#NULL!	#NULL!	#NULL!	#NULL!	#NULL!	#NULL!	128	1	#NULL!	#NULL!	#NULL!	#NULL!	#NULL!	#NULL!	#NULL!	#NULL!	#NULL!	#NULL!	#NULL!
59	20	1	1	2	4	25	29	-4	#NULL!	#NULL!	-0.137931	#NULL!	#NULL!	1	3	3	25	22	3	#NULL!	#NULL!	0.136364	#NULL!	#NULL!	6	6	1	#NULL!	#NULL!	#NULL!	#NULL!	#NULL!	#NULL!	#NULL!	#NULL!	#NULL!	127	1	#NULL!	#NULL!	#NULL!	#NULL!	#NULL!	#NULL!	#NULL!	#NULL!	#NULL!	#NULL!	#NULL!
60	19	1	1	2	4	10	28	-18	#NULL!	#NULL!	-0.642857	#NULL!	#NULL!	1	3	3	10	20	-10	#NULL!	#NULL!	-0.5	#NULL!	#NULL!	4	4	2	#NULL!	#NULL!	#NULL!	#NULL!	#NULL!	#NULL!	#NULL!	#NULL!	#NULL!	120	1	#NULL!	#NULL!	#NULL!	#NULL!	#NULL!	#NULL!	#NULL!	#NULL!	#NULL!	#NULL!	#NULL!
61	20	1	1	1	3	15	18	-3	#NULL!	#NULL!	-0.166667	#NULL!	#NULL!	1	2	2	12	10	2	#NULL!	#NULL!	0.2	#NULL!	#NULL!	6	6	2	#NULL!	#NULL!	#NULL!	#NULL!	#NULL!	#NULL!	#NULL!	#NULL!	#NULL!	123	1	#NULL!	#NULL!	#NULL!	#NULL!	#NULL!	#NULL!	#NULL!	#NULL!	#NULL!	#NULL!	#NULL!
62	19	1	1	1	3	15	21	-6	#NULL!	#NULL!	-0.285714	#NULL!	#NULL!	1	6	6	20	22	-2	#NULL!	#NULL!	-0.0909091	#NULL!	#NULL!	5	5	2	#NULL!	#NULL!	#NULL!	#NULL!	#NULL!	#NULL!	#NULL!	#NULL!	#NULL!	132	1	#NULL!	#NULL!	#NULL!	#NULL!	#NULL!	#NULL!	#NULL!	#NULL!	#NULL!	#NULL!	#NULL!
63	18	1	1	1	3	15	22	-7	#NULL!	#NULL!	-0.318182	#NULL!	#NULL!	1	4	4	20	17	3	#NULL!	#NULL!	0.176471	#NULL!	#NULL!	4	5	2	#NULL!	#NULL!	#NULL!	#NULL!	#NULL!	#NULL!	#NULL!	#NULL!	#NULL!	125	1	#NULL!	#NULL!	#NULL!	#NULL!	#NULL!	#NULL!	#NULL!	#NULL!	#NULL!	#NULL!	#NULL!
64	21	2	1	1	3	20	42	-22	#NULL!	#NULL!	-0.52381	#NULL!	#NULL!	1	6	6	35	38	-3	#NULL!	#NULL!	-0.0789474	#NULL!	#NULL!	5	6	2	#NULL!	#NULL!	#NULL!	#NULL!	#NULL!	#NULL!	#NULL!	#NULL!	#NULL!	127	1	#NULL!	#NULL!	#NULL!	#NULL!	#NULL!	#NULL!	#NULL!	#NULL!	#NULL!	#NULL!	#NULL!
65	21	1	1	1	3	40	29	11	#NULL!	#NULL!	0.37931	#NULL!	#NULL!	1	5	5	30	27	3	#NULL!	#NULL!	0.111111	#NULL!	#NULL!	5	6	1	#NULL!	#NULL!	#NULL!	#NULL!	#NULL!	#NULL!	#NULL!	#NULL!	#NULL!	128	1	#NULL!	#NULL!	#NULL!	#NULL!	#NULL!	#NULL!	#NULL!	#NULL!	#NULL!	#NULL!	#NULL!
66	21	1	1	1	3	10	24	-14	#NULL!	#NULL!	-0.583333	#NULL!	#NULL!	1	5	5	20	19	1	#NULL!	#NULL!	0.0526316	#NULL!	#NULL!	6	6	2	#NULL!	#NULL!	#NULL!	#NULL!	#NULL!	#NULL!	#NULL!	#NULL!	#NULL!	133	1	#NULL!	#NULL!	#NULL!	#NULL!	#NULL!	#NULL!	#NULL!	#NULL!	#NULL!	#NULL!	#NULL!
67	19	1	1	1	3	15	11	4	#NULL!	#NULL!	0.363636	#NULL!	#NULL!	1	3	3	10	21	-11	#NULL!	#NULL!	-0.52381	#NULL!	#NULL!	3	4	2	#NULL!	#NULL!	#NULL!	#NULL!	#NULL!	#NULL!	#NULL!	#NULL!	#NULL!	137	1	#NULL!	#NULL!	#NULL!	#NULL!	#NULL!	#NULL!	#NULL!	#NULL!	#NULL!	#NULL!	#NULL!
68	19	1	1	1	3	35	45	-10	#NULL!	#NULL!	-0.222222	#NULL!	#NULL!	1	5	5	35	31	4	#NULL!	#NULL!	0.129032	#NULL!	#NULL!	4	3	2	#NULL!	#NULL!	#NULL!	#NULL!	#NULL!	#NULL!	#NULL!	#NULL!	#NULL!	129	1	#NULL!	#NULL!	#NULL!	#NULL!	#NULL!	#NULL!	#NULL!	#NULL!	#NULL!	#NULL!	#NULL!
69	20	1	1	1	3	10	16	-6	#NULL!	#NULL!	-0.375	#NULL!	#NULL!	1	3	3	15	15	0	#NULL!	#NULL!	0	#NULL!	#NULL!	5	5	2	#NULL!	#NULL!	#NULL!	#NULL!	#NULL!	#NULL!	#NULL!	#NULL!	#NULL!	126	1	#NULL!	#NULL!	#NULL!	#NULL!	#NULL!	#NULL!	#NULL!	#NULL!	#NULL!	#NULL!	#NULL!
70	20	2	1	1	3	20	24	-4	#NULL!	#NULL!	-0.166667	#NULL!	#NULL!	1	3	3	20	19	1	#NULL!	#NULL!	0.0526316	#NULL!	#NULL!	5	4	2	#NULL!	#NULL!	#NULL!	#NULL!	#NULL!	#NULL!	#NULL!	#NULL!	#NULL!	112	1	#NULL!	#NULL!	#NULL!	#NULL!	#NULL!	#NULL!	#NULL!	#NULL!	#NULL!	#NULL!	#NULL!
71	21	1	1	1	3	10	15	-5	#NULL!	#NULL!	-0.333333	#NULL!	#NULL!	1	2	2	15	13	2	#NULL!	#NULL!	0.153846	#NULL!	#NULL!	5	6	2	#NULL!	#NULL!	#NULL!	#NULL!	#NULL!	#NULL!	#NULL!	#NULL!	#NULL!	131	1	#NULL!	#NULL!	#NULL!	#NULL!	#NULL!	#NULL!	#NULL!	#NULL!	#NULL!	#NULL!	#NULL!
72	19	2	1	1	3	20	44	-24	#NULL!	#NULL!	-0.545455	#NULL!	#NULL!	1	3	3	25	19	6	#NULL!	#NULL!	0.315789	#NULL!	#NULL!	6	5	1	#NULL!	#NULL!	#NULL!	#NULL!	#NULL!	#NULL!	#NULL!	#NULL!	#NULL!	134	1	#NULL!	#NULL!	#NULL!	#NULL!	#NULL!	#NULL!	#NULL!	#NULL!	#NULL!	#NULL!	#NULL!
73	18	1	1	1	3	15	28	-13	#NULL!	#NULL!	-0.464286	#NULL!	#NULL!	1	2	2	25	24	1	#NULL!	#NULL!	0.0416667	#NULL!	#NULL!	4	4	2	#NULL!	#NULL!	#NULL!	#NULL!	#NULL!	#NULL!	#NULL!	#NULL!	#NULL!	119	1	#NULL!	#NULL!	#NULL!	#NULL!	#NULL!	#NULL!	#NULL!	#NULL!	#NULL!	#NULL!	#NULL!
74	20	1	1	1	3	20	20	0	#NULL!	#NULL!	0	#NULL!	#NULL!	1	6	6	16	14	2	#NULL!	#NULL!	0.142857	#NULL!	#NULL!	4	5	2	#NULL!	#NULL!	#NULL!	#NULL!	#NULL!	#NULL!	#NULL!	#NULL!	#NULL!	129	1	#NULL!	#NULL!	#NULL!	#NULL!	#NULL!	#NULL!	#NULL!	#NULL!	#NULL!	#NULL!	#NULL!
75	21	1	1	1	3	10	21	-11	#NULL!	#NULL!	-0.52381	#NULL!	#NULL!	1	3	3	25	23	2	#NULL!	#NULL!	0.0869565	#NULL!	#NULL!	5	4	2	#NULL!	#NULL!	#NULL!	#NULL!	#NULL!	#NULL!	#NULL!	#NULL!	#NULL!	120	1	#NULL!	#NULL!	#NULL!	#NULL!	#NULL!	#NULL!	#NULL!	#NULL!	#NULL!	#NULL!	#NULL!
76	27	2	1	1	3	20	27	-7	#NULL!	#NULL!	-0.259259	#NULL!	#NULL!	1	2	2	25	24	1	#NULL!	#NULL!	0.0416667	#NULL!	#NULL!	6	6	2	#NULL!	#NULL!	#NULL!	#NULL!	#NULL!	#NULL!	#NULL!	#NULL!	#NULL!	127	1	#NULL!	#NULL!	#NULL!	#NULL!	#NULL!	#NULL!	#NULL!	#NULL!	#NULL!	#NULL!	#NULL!
77	21	1	1	1	3	15	31	-16	#NULL!	#NULL!	-0.516129	#NULL!	#NULL!	1	3	3	25	21	4	#NULL!	#NULL!	0.190476	#NULL!	#NULL!	5	6	2	#NULL!	#NULL!	#NULL!	#NULL!	#NULL!	#NULL!	#NULL!	#NULL!	#NULL!	129	1	#NULL!	#NULL!	#NULL!	#NULL!	#NULL!	#NULL!	#NULL!	#NULL!	#NULL!	#NULL!	#NULL!
78	18	2	1	1	3	20	28	-8	#NULL!	#NULL!	-0.285714	#NULL!	#NULL!	1	4	4	25	25	0	#NULL!	#NULL!	0	#NULL!	#NULL!	4	5	2	#NULL!	#NULL!	#NULL!	#NULL!	#NULL!	#NULL!	#NULL!	#NULL!	#NULL!	133	1	#NULL!	#NULL!	#NULL!	#NULL!	#NULL!	#NULL!	#NULL!	#NULL!	#NULL!	#NULL!	#NULL!
79	25	2	1	1	3	20	24	-4	#NULL!	#NULL!	-0.166667	#NULL!	#NULL!	1	3	3	20	22	-2	#NULL!	#NULL!	-0.0909091	#NULL!	#NULL!	4	4	2	#NULL!	#NULL!	#NULL!	#NULL!	#NULL!	#NULL!	#NULL!	#NULL!	#NULL!	129	1	#NULL!	#NULL!	#NULL!	#NULL!	#NULL!	#NULL!	#NULL!	#NULL!	#NULL!	#NULL!	#NULL!
80	20	2	1	1	3	25	32	-7	#NULL!	#NULL!	-0.21875	#NULL!	#NULL!	1	2	2	25	21	4	#NULL!	#NULL!	0.190476	#NULL!	#NULL!	6	5	2	#NULL!	#NULL!	#NULL!	#NULL!	#NULL!	#NULL!	#NULL!	#NULL!	#NULL!	122	1	#NULL!	#NULL!	#NULL!	#NULL!	#NULL!	#NULL!	#NULL!	#NULL!	#NULL!	#NULL!	#NULL!
[truncated: 5 more columns]
